# Supplementary material for: Vitellogenin and Vitellogenin-Like Genes in the Brown Planthopper
Source: Front Physiol. 2019 Sep 18;10:1181. doi: 10.3389/fphys.2019.01181 (PMC6759490; doi:10.3389/fphys.2019.01181)
Supplement: Table S2 — Sequences used in the phylogenetic analysis. [file Table_2.XLSX]

## Sheet: TREE
Family	Tree name	Species	Order目	Class纲	Protein length	Accession number	Publication
Vg	C. septempunctata Vg1	Chrysopa septempunctata	Neuroptera	Insecta	1813	AGJ71349	Zeng. et al. 2012
	R. maderae Vg1	Rhyparobia maderae	Blattodea	Insecta	1913	BAB19327	Tufail,M. et al. 2002
	A. lucorum Vg1	Apolygus lucorum	Hemiptera	Insecta	2001	AFW97644	Yuan. et al. 2012
	B. cockerelli Vg1	Bactericera cockerelli	Hemiptera	Insecta	2114	AQM52239	Ibanez. et al. 2016
	C. lectularius Vg1	Cimex lectularius	Hemiptera	Insecta	1867	BAU36889	Moriyama. et al. 2018
	D. citri Vg1	Diaphorina citri	Hemiptera	Insecta	1385	XP_026688697	NCBI. 2018
	L. striatella Vg1	Laodelphax striatella	Hemiptera	Insecta	2045	AGJ26477	Huo,Y. et al. 2013
	H. vitripennis Vg1	Homalodisca vitripennis	Hemiptera	Insecta	1893	AAZ06771	Hunter,W.B. et al. 2005
	P. stali Vg1	Plautia stali	Hemiptera	Insecta	1908	BAA88075	Lee,J.M. et al. 2000
	P. stali Vg2	Plautia stali	Hemiptera	Insecta	1862	BAA88076	Lee,J.M. et al. 2000
	P. stali Vg3	Plautia stali	Hemiptera	Insecta	1909	BAA88077	Lee,J.M. et al. 2000
	T. caelestialium Vg1	Trigonotylus caelestialium	Hemiptera	Insecta	1981	BAJ33507	Uemura. et al. 2010
	T. castaneum Vg1	Tribolium castaneum	Coleoptera	Insecta	1799	EFA11425	Richards,S. et al. 2008
	T. castaneum Vg2	Tribolium castaneum	Coleoptera	Insecta	1794	XP_970210	NCBI. 2003
	B. germanica Vg1	Blattella germanica	Orthoptera	Insecta	1698	PSN56097	Harrison, et al. 2018
	P. Americana Vg1	Periplaneta americana	Orthoptera	Insecta	1898	sp|Q9U8M0	Tufail, et al. 2000
	P. Americana Vg2	Periplaneta americana	Orthoptera	Insecta	1886	sp|Q9BPS0	Tufail, et al. 2000
	A. pernyi Vg1	Antheraea pernyi	Lepidoptera	Insecta	1783	BAB16412	Liu,C. et al. 2001
	A. yamamai Vg1	Antheraea yamamai	Lepidoptera	Insecta	1781	BAB32640	Meng,Y. et al. 2006
	B. mori Vg1	Bombyx mori	Lepidoptera	Insecta	1786	BAA06397	Yano,K. et al. 1994
	B. mandarina Vg1a	Bombyx mandarina	Lepidoptera	Insecta	1780	BAE47146	Meng. et al. 2006
	B. mandarina Vg1b	Bombyx mandarina	Lepidoptera	Insecta	1780	BAB32642	Meng. et al. 2006
	S. litura Vg1	Spodoptera litura	Lepidoptera	Insecta	1754	ABU68426	Shu,Y. et al. 2009
	A. aegypti Vg1	Aedes aegypti	Diptera	Insecta	2143	AAA18221	Chen. et al. 1994
	A. aegypti Vg2	Aedes aegypti	Diptera	Insecta	2142	AAQ92367	Isoe. et al. 2003
	A. aegypti Vg3	Aedes aegypti	Diptera	Insecta	2087	AAQ92366	Isoe. et al. 2003
	A. albimanus Vg1	Anopheles albimanus	Diptera	Insecta	2034	AAV31933	Isoe,J. et al. 2004
	A. gambiae Vg1	Anopheles gambiae	Diptera	Insecta	2055	AAF82131	Romans,P.A. 2000
	A. mellifera Vg1	Apis mellifera	Hymenoptera	Insecta	1779	NP_001011578	Elsik CG, et al. 2014
	C. floridanus Vg1	Camponotus floridanus	Hymenoptera	Insecta	1820	XP_011261399	NCBI. 2018
	F. exsecta Vg1	Formica exsecta	Hymenoptera	Insecta	1902	KJ847569	Morandin,C. et al. 2014
	P. puparum Vg1	Pteromalus puparum	Hymenoptera	Insecta	1804	ABO70318	Ye,G.Y. et al. 2008
	S. invicta Vg1	Solenopsis invicta	Hymenoptera	Insecta	1643	Q7Z1M0	Lewis,D.K. et al. 2001
	S. invicta Vg2	Solenopsis invicta	Hymenoptera	Insecta	1811	AAY22960	Tian,H. et al. 2005
	C. elegans Vg1	Caenorhabditis elegans	Rhabditida	Chromadorea	1618	AAB52675	Sulson. et al. 1998
	C. elegans Vg2	Caenorhabditis elegans	Rhabditida	Chromadorea	1613	NP_508868	Sulson. et al. 1998
	C. elegans Vg3	Caenorhabditis elegans	Rhabditida	Chromadorea	1651	CAA39670	Blumenthal. et al. 1990
	C. elegans Vg4	Caenorhabditis elegans	Rhabditida	Chromadorea	1603	CAA26849	Spieth. et al. 1985
	C. elegans Vg5	Caenorhabditis elegans	Rhabditida	Chromadorea	1604	AAA83587	Waterston. et al. 1995
	C. elegans Vg6	Caenorhabditis elegans	Rhabditida	Chromadorea	1650	NP_001023274	Sulson. et al. 1998
	M. Americana Vg1	Morone americana	Perciformes	Actinopterygii	1673	AAZ17415	Reading. et al. 2005
	M. Americana Vg2	Morone americana	Perciformes	Actinopterygii	1688	AAZ17416	Reading. et al. 2005
	M. Americana VTG/UP	Morone americana	Perciformes	Actinopterygii	1277	AAZ17417	Reading. et al. 2005
	G. gallus Vg1	Gallus gallus	Galliformes	Aves	1918	BAA13973	Mabuchi. et al. 1996
	G. gallus Vg2	Gallus gallus	Galliformes	Aves	1852	AAA49139	Nardelli. et al. 1987
	G. gallus Vg3	Gallus gallus	Galliformes	Aves	1470	BAD32701	Sato. et al. 2005
Vg-like	Z. nevadensis Vg-like	Zootermopsis nevadensis	Isoptera	Insecta	1657	XP_021925360	NCBI. 2017
	C. secundus Vg-like	Cryptotermes secundus	Isoptera	Insecta	1641	XP_023712833	Jongepier. et al. 2018
	F. occidentalis Vg-like	Frankliniella occidentalis	Thysanoptera	Insecta	1805	XP_026287586	NCBI. 2018
	B. germanica Vg-like	Blattella germanica	Orthoptera	Insecta	1698	PSN56097	Jongepier. et al. 2018
	A. echinatior Vg-likeA	Acromyrmex echinatior	Hymenoptera	Insecta	1508	EGI64496	Nygaard. et al. 2011
	F. exsecta Vg-likeA	Formica exsecta	Hymenoptera	Insecta	1515	AII96913	Morandin, C. et al. 2014
	P. barbatus Vg-likeA	Pogonomyrmex barbatus	Hymenoptera	Insecta	1528	XP_011644827	NCBI. 2018
	B. impatiens Vg-likeB	Bombus impatiens	Hymenoptera	Insecta	1422	XP_012245829	NCBI. 2018
	C. floridanus Vg-likeB	Camponotus floridanus	Hymenoptera	Insecta	1312	EFN61573	Bonasio, R. et al. 2010
	F. exsecta Vg-likeB	Formica exsecta	Hymenoptera	Insecta	962	AII96914	Morandin, C. et al. 2014
	A. medicaginis Vg-likeB-H	Aphis medicaginis	Hymenoptera	Insecta	943	AGC97434	Zhou,J. et al., 2012
	A. pisum Vg-likeB-H	Acyrthosiphon pisum	Hymenoptera	Insecta	943	XP_003246120	NCBI. 2016
	B. cockerelli Vg-likeB-H	Bactericera cockerelli	Hemiptera	Insecta	1302	ATY35166	Ibanez,F. et al. 2017
	C. lectularius Vg-likeB-H	Cimex lectularius	Hemiptera	Insecta	1351	XP_014239787	NCBI. 2018
	D. noxia Vg1-likeB-H	Diuraphis noxia	Hemiptera	Insecta	1332	XP_015366382	NCBI. 2016
	A. cephalotes Vg-likeC	Atta cephalotes	Hymenoptera	Insecta	329	XP_012054047	NCBI. 2015
	A. mellifera Vg-likeC	Apis mellifera	Hymenoptera	Insecta	321	XP_001122505	NCBI. 2018
	M. pharaonic Vg-likeC	Monomorium pharaonic	Hymenoptera	Insecta	325	XP_012531414	Robinson et al. 2011
	M. rotundata Vg-likeC	Megachile rotundata	Hymenoptera	Insecta	324	XP_003700968	NCBI. 2015
MRP IP	A. aegypti MRP/IP	Aedes aegypti	Diptera	Insecta	1492	EAT39606	Nene. et al.2007
	D. melanogaster MRP/IP	Drosophila melanogaster	Diptera	Insecta	1470	NP_732076	Matthews. et al.2015
	D. pseudoobscura MRP/IP	Drosophila pseudoobscura	Diptera	Insecta	1471	XP_001359260	Clark. et al.2012
	A. mellifera MRP/IP	Apis mellifera	Hymenoptera	Insecta	1570	XP_001121939	NCBI. 2014
	T. molitor MRP/IP	Tenebrio molitor	Coleoptera	Insecta	1439	BAB03250	Lee. et al.2000
	G. affinis VTG/UP	Gambusia affinis	Cyprinodontiformes	Actinopterygii	1242	BAD93699	Sawaguchi. et al.2005
	A. flavimanus VTG/UP	Acanthogobius flavimanus	Gobiiformes	Actinopterygii	1238	BAC06191	Ohkubo. et al.2004
	P. major VTG/UP	Pagrus major	Perciformes	Actinopterygii	1272	BAE43872	Sawaguchi. et al.2006
APO	N. lugens Long/APO	Nilaparvata lugens	Hemiptera	Insecta	4685	XP_022196811	NCBI. 2017
	C. lectularius Long/APO	Cimex lectularius	Hemiptera	Insecta	4165	XP_024085563	NCBI. 2018
	H. halys Short/APO	Halyomorpha halys	Hemiptera	Insecta	3340	XP_024215058	NCBI. 2018
	D. melanogaster Long/APO	Drosophila melanogaster	Diptera	Insecta	4345	CG15828	Hoskins. et al. 2007
	D. melanogaster short/APO	Drosophila melanogaster	Diptera	Insecta	3351	NP_524634	Hoskins. et al. 2007
	A. aegypti Long/APO	Aedes aegypti	Diptera	Insecta	4292	EAT43600	Nene. Et al.2007
	A. gambiae Short/APO	Anopheles gambiae	Diptera	Insecta	3370	XP_321226	Mongin. Et al.2004
	A. mellifera Long/APO	Apis mellifera	Hymenoptera	Insecta	4322	XP_394269	NCBI. 2011
	A. mellifera short/APO	Apis mellifera	Hymenoptera	Insecta	3382	XP_026298285	NCBI. 2018
	M. sexta Short/APO	Manduca sexta	Lepidoptera	Insecta	3305	Q25490	NCBI. 2018
	T. castaneum Long/APO	Tribolium castaneum	Coleoptera	Insecta	4074	XP_971721	NCBI. 2008
	L. migratoria Short/APO	Locusta migratoria	Orthoptera	Insecta	3380	CAB51918	Bogerd. et al.2007
	M. japonicus Short/APO	Marsupenaeus japonicus	Decapoda	Malacostraca	2587	BAD98732	Tsutsui. et al. 2005
	M. ensis Short/APO	Metapenaeus ensis	Decapoda	Malacostraca	2583	AAT01139	Kung. et al. 2004
	G. gallus APOB	Gallus gallus	Galliformes	Aves	4631	NP_001038098	Zhang. et al.2007
	R. norvegicus APOB	Rattus norvegicus	Rodentia	Mammalia	4506	NP_062160	Santos. et al.2016
	M. musculus APOB	Mus musculus	Rodentia	Mammalia	1477	AAH38263	Strausberg. et al.2002
	C. l. familiaris APOB	Canis lupus familiaris	Carnivora	Mammalia	4520	XP_532887	NCBI. 2011
	M. mulatta APOB	Macaca mulatta	Primates	Mammalia	4555	XP_001097500	NCBI. 2015
	P. troglodytes APOB	Pan troglodytes	Primates	Mammalia	4562	XP_515323	NCBI. 2018
	H. sapiens APOB	Homo sapiens	Primates	Mammalia	4563	NP_000375	Huang. Et al.1990
MTP	N. lugens MTP	Nilaparvata lugens	Hemiptera	Insecta	911	XP_022205682	NCBI. 2017
	C. lectularius MTP	Cimex lectularius	Hemiptera	Insecta	885	XP_014251936	NCBI. 2018
	D. citri MTP	Diaphorina citri	Hemiptera	Insecta	729	XP_026681735	NCBI. 2018
	B. tabaci MTP	Bemisia tabaci	Hemiptera	Insecta	917	XP_018897210	NCBI. 2016
	Z. nevadensis MTP	Zootermopsis nevadensis	Isoptera	Insecta	904	XP_021915478	NCBI. 2017
	B. mori MTP	Bombyx mori	Lepidoptera	Insecta	786	XP_004923988	NCBI. 2017
	A. aegypti MTP	Aedes aegypti	Diptera	Insecta	859	EAT37756	Nene. et al.2007
	D. pseudoobscura MTP	Drosophila pseudoobscura	Diptera	Insecta	889	XP_001356843	Clark. et al.2012
	D. melanogaster MTP	Drosophila melanogaster	Diptera	Insecta	886	NP_610075	Matthews. et al.2015
	T. castaneum MTP	Tribolium castaneum	Coleoptera	Insecta	874	XP_973610	NCBI. 2016
	A. mellifera MTP	Apis mellifera	Hymenoptera	Insecta	894	XP_623644	NCBI. 2018
	D. rerio MTP	Danio rerio	Cypriniformes	Actinopterygii	884	NP_998135	Sanchez. et al.2018
	R. norvegicus MTP	Rattus norvegicus	Rodentia	Mammalia	896	NP_001101197	Miotto. et al.2017
	M. musculus MTP	Mus musculus	Rodentia	Mammalia	894	NP_032668	Haider. et al.2018
	C. l. familiaris MTP	Canis lupus familiaris	Carnivora	Mammalia	893	XP_544995	NCBI. 2017
	M. mulatta MTP	Macaca mulatta	Primates	Mammalia	894	XP_001107650	NCBI. 2006
	P. troglodytes MTP	Pan troglodytes	Primates	Mammalia	894	XP_526779	NCBI. 2006
	H. sapiens MTP	Homo sapiens	Primates	Mammalia	894	NP_000244	Wang. et al.2018
	S. scrofa MTP	Sus scrofa	Artiodactyla	Mammalia	894	NP_999350	Yao. et al.2011
